# Supplementary material for: From multiplicity of infection to force of infection in sparsely sampled high-transmission Plasmodium falciparum populations
Source: eLife. 2026 Jun 23;13:RP100076. doi: 10.7554/eLife.100076 (PMC13290237; doi:10.7554/eLife.100076)
Supplement: Supplementary file 1. — Cramér–von Mises and Anderson–Darling test statistics and p-values comparing estimated and true MOI distributions across sampling limitation scenarios. Most p-values are non-significant (p>0.05\begin{document}${\rm p} > 0.05$\end{document}), indicating good agreement, with deviations primarily observed under certain high-transmission conditions. [file elife-100076-supp1.xlsx]

## Sheet: Sheet1
cvm_statistics

## Sheet: Sheet2
cvm_statistics
