# Supplementary material for: From multiplicity of infection to force of infection in sparsely sampled high-transmission Plasmodium falciparum populations
Source: eLife. 2026 Jun 23;13:RP100076. doi: 10.7554/eLife.100076 (PMC13290237; doi:10.7554/eLife.100076)
Supplement: Supplementary file 3. — Comparison of inferred and true FOI values for the two proposed inference methods based on bootstrap estimates from simulation outputs. For each scenario, we assess whether the true FOI lies within the bootstrap distribution of inferred values and compute the relative deviation, defined as the difference between the true FOI and the median of the bootstrap distribution, normalized by the true FOI. [file elife-100076-supp3.xlsx]

## Sheet: Sheet1
Seasonality
