# Supplementary material for: From multiplicity of infection to force of infection in sparsely sampled high-transmission Plasmodium falciparum populations
Source: eLife. 2026 Jun 23;13:RP100076. doi: 10.7554/eLife.100076 (PMC13290237; doi:10.7554/eLife.100076)
Supplement: Supplementary file 4. [file elife-100076-supp4.xlsx]

## Sheet: Sheet1
State
