# Supplementary material for: From multiplicity of infection to force of infection in sparsely sampled high-transmission Plasmodium falciparum populations
Source: eLife. 2026 Jun 23;13:RP100076. doi: 10.7554/eLife.100076 (PMC13290237; doi:10.7554/eLife.100076)
Supplement: Supplementary file 7. — Results of Cramér–von Mises and Anderson–Darling tests comparing MOI estimates from the original varcoding method and its Bayesian formulation against true MOI values, as well as against each other. The Bayesian formulation shows improved agreement with true MOI, particularly in moderate- and high-transmission settings. [file elife-100076-supp7.xlsx]

## Sheet: Sheet1
cvm_statistics

## Sheet: Sheet2
cvm_statistics

## Sheet: Sheet3
cvm_statistics

## Sheet: Sheet4
cvm_statistics

## Sheet: Sheet5
cvm_statistics

## Sheet: Sheet6
cvm_statistics
